# Supplementary material for: Parental age and age gap in relation to neonatal health: a cohort study in eastern China
Source: Front Reprod Health. 2026 Jun 22;8:1818157. doi: 10.3389/frph.2026.1818157 (PMC13333766; doi:10.3389/frph.2026.1818157)
Supplement: Supplementary file 1 [file Table1.xlsx]

## Sheet: Sheet1
Neonatal Diagnostic code
A04.901
A09.904
A40.100
A41.503
A41.900
A49.300
A50.900
B25.900
B95.601
D18.000
D18.001
D18.003
D18.005
D18.006
D18.007
D50.901
D64.900
D64.903
D68.900
D69.600
D70.x00
D75.805
E13.906
E16.200
E77.801
E80.604
E83.309
E83.401
E83.502
E83.503
E87.000
E87.100
E87.500
E87.600
F98.200
G00.901
G00.902
G91.900
H10.900
H17.101
H26.900
H35.100
H35.602
H60.901
I27.000
I27.201
I28.803
I31.300
I48.x03
I49.100
I49.101
I62.900
J06.900
J15.700
J15.900
J18.900
J69.001
J86.003
J93.900
J94.804
K00.602
K21.900
K27.504
K27.902
K40.900
K40.901
K40.907
K42.900
K52.202
K52.203
K52.915
K56.700
K59.300
K60.401
K65.000
K72.905
K83.102
K92.208
K92.210
L08.002
L20.804
L20.806
L22.x02
L30.902
L91.801
L92.801
M23.900
M90800/0
M90800/1
N13.100
N19.x00
N43.300
N43.301
O26.900
O28.300
O33.501
O35.801
O35.806
O43.001
O60.100
O62.300
O69.101
O69.205
O70.000
O71.900
P00.204
P00.301
P01.101
P01.501
P01.502
P03.401
P05.001
P05.100
P05.102
P07.000
P07.101
P07.200
P07.300
P08.100
P11.300
P12.000
P15.804
P15.805
P15.900
P21.000
P21.100
P21.900
P22.000
P22.101
P23.600
P23.900
P24.002
P24.901
P25.100
P26.900
P27.100
P28.100
P28.200
P28.400
P28.801
P28.900
P29.100
P36.901
P37.500
P38.x01
P39.100
P39.403
P52.900
P55.002
P55.100
P58.300
P59.000
P59.900
P59.901
P61.000
P61.100
P61.200
P61.400
P61.500
P70.000
P70.100
P70.400
P70.800
P71.100
P71.200
P72.200
P74.001
P74.201
P74.301
P74.302
P74.401
P74.800
P77.x00
P78.001
P78.200
P78.300
P78.804
P78.901
P83.500
P90.x00
P91.200
P91.600
P92.000
P92.900
Q03.900
Q04.902
Q12.000
Q15.000
Q16.102
Q17.002
Q17.003
Q17.200
Q17.901
Q21.000
Q21.100
Q21.101
Q21.200
Q21.207
Q21.300
Q22.100
Q24.900
Q25.000
Q25.405
Q25.500
Q26.100
Q26.902
Q33.001
Q35.300
Q35.900
Q37.900
Q39.000
Q40.900
Q42.300
Q43.105
Q43.901
Q44.000
Q45.900
Q53.902
Q54.900
Q60.000
Q61.300
Q63.102
Q63.900
Q65.200
Q68.102
Q68.807
Q69.900
Q70.201
Q70.400
Q70.900
Q79.000
Q79.201
Q89.300
Q89.700
Q89.900
Q90.900
Q99.900
R04.802
R06.805
R18.x00
R19.501
R22.101
R22.207
R23.000
R62.801
R63.300
R63.400
R65.201
R94.500
S00.004
S42.000
W78.900
W93.900
Z33.x02
Z36.300
Z37.000
Z37.200
Z37.204
Z38.000
Z38.300
Z38.500
Z76.201
